# Supplementary material for: Scavenger receptor endocytosis controls apical membrane morphogenesis in the Drosophila airways
Source: eLife. 2023 Sep 14;12:e84974. doi: 10.7554/eLife.84974 (PMC10564452; doi:10.7554/eLife.84974)
Supplement: Figure 1—figure supplement 1—source data 1. [file elife-84974-fig1-figsupp1-data1.zip]

Archive with 12 entries (11 files):
- Figure 1ΓÇöfigure supplement 1- source data 1/
- __MACOSX/._Figure 1ΓÇöfigure supplement 1- source data 1
- Figure 1ΓÇöfigure supplement 1- source data 1/raw-emp_ w1118,empMut,df_emp 1-500, 1-1000_10_last blot.tif
- __MACOSX/Figure 1ΓÇöfigure supplement 1- source data 1/._raw-emp_ w1118,empMut,df_emp 1-500, 1-1000_10_last blot.tif
- Figure 1ΓÇöfigure supplement 1- source data 1/.DS_Store
- __MACOSX/Figure 1ΓÇöfigure supplement 1- source data 1/._.DS_Store
- Figure 1ΓÇöfigure supplement 1- source data 1/Figure supl 1D.tiff
- __MACOSX/Figure 1ΓÇöfigure supplement 1- source data 1/._Figure supl 1D.tiff
- Figure 1ΓÇöfigure supplement 1- source data 1/Raw and Labels.tiff
- __MACOSX/Figure 1ΓÇöfigure supplement 1- source data 1/._Raw and Labels.tiff
- Figure 1ΓÇöfigure supplement 1- source data 1/raw-emp_ w1118,empMut,df_emp 1-500, 1-1000_(a-tub)2.3sec_last blot.tif
- __MACOSX/Figure 1ΓÇöfigure supplement 1- source data 1/._raw-emp_ w1118,empMut,df_emp 1-500, 1-1000_(a-tub)2.3sec_last blot.tif
