# Supplementary material for: Scavenger receptor endocytosis controls apical membrane morphogenesis in the Drosophila airways
Source: eLife. 2023 Sep 14;12:e84974. doi: 10.7554/eLife.84974 (PMC10564452; doi:10.7554/eLife.84974)
Supplement: Figure 4—source data 1. [file elife-84974-fig4-data1.zip]

Archive with 14 entries (13 files):
- Figure 4ΓÇösource data 1/
- __MACOSX/._Figure 4ΓÇösource data 1
- Figure 4ΓÇösource data 1/raw Input_ab-Crb_17sec2.tif
- __MACOSX/Figure 4ΓÇösource data 1/._raw Input_ab-Crb_17sec2.tif
- Figure 4ΓÇösource data 1/raw Input_ab-Tub_2sec.tif
- __MACOSX/Figure 4ΓÇösource data 1/._raw Input_ab-Tub_2sec.tif
- Figure 4ΓÇösource data 1/.DS_Store
- __MACOSX/Figure 4ΓÇösource data 1/._.DS_Store
- Figure 4ΓÇösource data 1/Figure 4D.tiff
- __MACOSX/Figure 4ΓÇösource data 1/._Figure 4D.tiff
- Figure 4ΓÇösource data 1/raw Input_ab-Emp_0,3sec.tif
- __MACOSX/Figure 4ΓÇösource data 1/._raw Input_ab-Emp_0,3sec.tif
- Figure 4ΓÇösource data 1/raw and labels.tiff
- __MACOSX/Figure 4ΓÇösource data 1/._raw and labels.tiff
