# Supplementary material for: Scavenger receptor endocytosis controls apical membrane morphogenesis in the Drosophila airways
Source: eLife. 2023 Sep 14;12:e84974. doi: 10.7554/eLife.84974 (PMC10564452; doi:10.7554/eLife.84974)
Supplement: Figure 5—source data 1. [file elife-84974-fig5-data1.zip]

Archive with 16 entries (15 files):
- Figure 5ΓÇösource data 1/
- __MACOSX/._Figure 5ΓÇösource data 1
- Figure 5ΓÇösource data 1/.DS_Store
- __MACOSX/Figure 5ΓÇösource data 1/._.DS_Store
- Figure 5ΓÇösource data 1/raw Input_ab-De-cad_0,5sec.tif
- __MACOSX/Figure 5ΓÇösource data 1/._raw Input_ab-De-cad_0,5sec.tif
- Figure 5ΓÇösource data 1/Figure 5G,H.tiff
- __MACOSX/Figure 5ΓÇösource data 1/._Figure 5G,H.tiff
- Figure 5ΓÇösource data 1/raw and labels 5H.tiff
- __MACOSX/Figure 5ΓÇösource data 1/._raw and labels 5H.tiff
- Figure 5ΓÇösource data 1/raw and labels 5G.tiff
- __MACOSX/Figure 5ΓÇösource data 1/._raw and labels 5G.tiff
- Figure 5ΓÇösource data 1/raw Input_ab-lamin_0,5sec.tif
- __MACOSX/Figure 5ΓÇösource data 1/._raw Input_ab-lamin_0,5sec.tif
- Figure 5ΓÇösource data 1/raw Input_ab-crb_6,2sec.tif
- __MACOSX/Figure 5ΓÇösource data 1/._raw Input_ab-crb_6,2sec.tif
