# Supplementary material for: Scavenger receptor endocytosis controls apical membrane morphogenesis in the Drosophila airways
Source: eLife. 2023 Sep 14;12:e84974. doi: 10.7554/eLife.84974 (PMC10564452; doi:10.7554/eLife.84974)
Supplement: Figure 6—source data 1. [file elife-84974-fig6-data1.zip]

Archive with 18 entries (17 files):
- Figure 6ΓÇösource data 1/
- __MACOSX/._Figure 6ΓÇösource data 1
- Figure 6ΓÇösource data 1/raw Input_ab-tub_0,5sec.tif
- __MACOSX/Figure 6ΓÇösource data 1/._raw Input_ab-tub_0,5sec.tif
- Figure 6ΓÇösource data 1/raw annd labels 6E.tiff
- __MACOSX/Figure 6ΓÇösource data 1/._raw annd labels 6E.tiff
- Figure 6ΓÇösource data 1/.DS_Store
- __MACOSX/Figure 6ΓÇösource data 1/._.DS_Store
- Figure 6ΓÇösource data 1/raw. IP_ab-v5_60sec.tif
- __MACOSX/Figure 6ΓÇösource data 1/._raw. IP_ab-v5_60sec.tif
- Figure 6ΓÇösource data 1/Figure 6E.tiff
- __MACOSX/Figure 6ΓÇösource data 1/._Figure 6E.tiff
- Figure 6ΓÇösource data 1/raw Input_ab-Flag_5sec.tif
- __MACOSX/Figure 6ΓÇösource data 1/._raw Input_ab-Flag_5sec.tif
- Figure 6ΓÇösource data 1/raw Input_ab-EMP_5sec.tif
- __MACOSX/Figure 6ΓÇösource data 1/._raw Input_ab-EMP_5sec.tif
- Figure 6ΓÇösource data 1/raw IP2_ab-Flag_5sec2.tif
- __MACOSX/Figure 6ΓÇösource data 1/._raw IP2_ab-Flag_5sec2.tif
