# Supplementary material for: Scavenger receptor endocytosis controls apical membrane morphogenesis in the Drosophila airways
Source: eLife. 2023 Sep 14;12:e84974. doi: 10.7554/eLife.84974 (PMC10564452; doi:10.7554/eLife.84974)
Supplement: Figure 7—source data 1. [file elife-84974-fig7-data1.zip]

Archive with 12 entries (11 files):
- Figure 7ΓÇösource data 1/
- __MACOSX/._Figure 7ΓÇösource data 1
- Figure 7ΓÇösource data 1/.DS_Store
- __MACOSX/Figure 7ΓÇösource data 1/._.DS_Store
- Figure 7ΓÇösource data 1/raw and labels 7B.tiff
- __MACOSX/Figure 7ΓÇösource data 1/._raw and labels 7B.tiff
- Figure 7ΓÇösource data 1/Figure 7B.tiff
- __MACOSX/Figure 7ΓÇösource data 1/._Figure 7B.tiff
- Figure 7ΓÇösource data 1/raw Memb1_ab-tub_1sec.tif
- __MACOSX/Figure 7ΓÇösource data 1/._raw Memb1_ab-tub_1sec.tif
- Figure 7ΓÇösource data 1/raw Memb1_ab-p-Src_10sec.tif
- __MACOSX/Figure 7ΓÇösource data 1/._raw Memb1_ab-p-Src_10sec.tif
